# Supplementary material for: Strategies to Implement a Community-Based, Longitudinal Cohort Study: The Whole Communities-Whole Health Case Study
Source: JMIR Form Res. 2024 Dec 5;8:e60368. doi: 10.2196/60368 (PMC11659690; doi:10.2196/60368)
Supplement: Multimedia Appendix 1 [file formative_v8i1e60368_app1.xlsx]

## Sheet: Sheet1
MEASURE	PARENTING BEHAVIORS	PARENTING STRESS	PARENT ENGAGEMENT IN EDUCATION	SOCIAL SUPPORT, PARENTING STRESS, PARENT MENTAL HEALTH	CHILD TEMPERAMENT	HOUSEHOLD CHAOS	?	INFANT TEMPERAMENT	TEMPERAMENT	CHILD BEHAVIORS / ROUTINES	CHILD MENTAL HEALTH	INDOOR & OUTDOOR AIR POLLUTION	INDOOR / OUTDOOR ODORS	MICROBIOME & TOXINS - HOME	INDOOR & OUTDOOR NOISE	DRINKING WATER QUALITY	HOME ENVIRONMENT QUALITY	RACIAL SOCIALIZATION	FEAR OF DEPORTATION	MULTIDIMENSIONAL INVENTORY OF RACIAL / ETHNIC IDENTITY	EXPERIENCES OF DISCRIMINATION	ACCULTURATION	CULTURAL VALUES	EVERYDAY DISCRIMINATION	BLOOD SPOT	SALIVA	HAIR SAMPLE	HAIR CARE SURVEY	SLEEP QUALITY SURVEY	SLEEP DIRECT MEASURE	HEIGHT & WEIGHT	PHYSICAL ACTIVITY	HEART RATE (RESTING & ACTIVE)	MOBILTY	SOCIAL DENSITY	SCREEN TIME	PHYSICAL ACTIVITY - SELF REPORT	SLEEP AND MOOD	PHYSICAL ACTIVITY	FOOD INSECURITY	HEALTH HISTORY	MEDICAL RECORDS	EATING HABITS	DEMOGRAPHICS	GENERAL HEALTH, MENTAL HEALTH, DISCRIMINATION	HEALTH HISTORY	HEALTH LITERACY
WORKGROUP PI	Family Measures Sarah Kate & Kaya	Family Measures Sarah Kate & Kaya	Family Measures Sarah Kate & Kaya	Family Measures Sarah Kate & Kaya	Family Measures Sarah Kate & Kaya	Family Measures Sarah Kate & Kaya	Family Measures Sarah Kate & Kaya	Family Measures Sarah Kate & Kaya	Family Measures Sarah Kate & Kaya	Family Measures Sarah Kate & Kaya	Family Measures Sarah Kate & Kaya	Environmental Measures Kerry	Environmental Measures Kerry	Environmental Measures Kerry	Environmental Measures Kerry	Environmental Measures Kerry	Environmental Measures Kerry	Experiences of People of Color Gigi, Esther	Experiences of People of Color Gigi, Esther	Experiences of People of Color Gigi, Esther	Experiences of People of Color Gigi, Esther	Experiences of People of Color Gigi, Esther	Experiences of People of Color Gigi, Esther	Experiences of People of Color Gigi, Esther	Biological Measures Frances	Biological Measures Frances	Biological Measures Frances	Biological Measures Frances	Mental and Physical Health David and Darla	Mental and Physical Health David and Darla	Mental and Physical Health David and Darla	Mental and Physical Health David and Darla	Mental and Physical Health David and Darla	Mental and Physical Health David and Darla	Mental and Physical Health David and Darla	Mental and Physical Health David and Darla	Mental and Physical Health David and Darla	Mental and Physical Health David and Darla	Mental and Physical Health David and Darla	Nurtition and Safety Karla	Nurtition and Safety Karla	Nurtition and Safety Karla	Nurtition and Safety Karla	Additional Measures	Additional Measures	Additional Measures Karla	Additional Measures Mike
WHO COMPLETES THE MEASURE	Parent/Guardian - primary	Parent/Guardian - primary	Parent/Guardian - primary	Parent/Guardian - primary	Parent/Guardian - primary	Parent/Guardian - primary	Child- primary	Parent/Guardian-primary	Parent/Guardian-primary	Parent/Guardian-primary	Parent/Guardian-primary	Environment (outdoor & indoor living space)	Environment (outdoor & indoor living space)	Environment (outdoor & indoor living space)	Environment (outdoor & indoor living space)	Environment (outdoor & indoor living space)	Environment (outdoor & indoor living space)	Parent/Guardian - primary	Parent/Guardian- primary	Parent/Guardian- primary	Parent/Guardian-primary	Parent/Guardian-primary	Parent/Guardian-primary	Parent/Guardian-primary	Combination - non-parent-child dyad	Combination - non-parent-child dyad	Combination - non-parent-child dyad	Combination - non-parent-child dyad	Dyad	Dyad	Dyad	All participants	Adults only	Parent/Guardian - primary	Parent/Guardian - primary	Parent/Guardian - primary	Parent/Guardian	Parent/Guardian	Child- primary	Parent/Guardian- primary	Parent/Guardian	Dyad	Dyad		Parent/Guardian		Parent/Guardian
TOOL / METHOD	Parenting Practices Scale (PPS)	Parenting Stress Inventory, Short Form (PSI-SF English and Spanish)	The Parental Engagement of Families from Latino Backgrounds Questionnaire (PEFL)	EMA	Child Behavior Questionnaire (ECBQ) short form	Confusion, Hubbub and Order Scale (CHAOS) and audio	LENA audio recording	Infant behavior questionnaire short form	ECBQ – short form	Child routines	NIH Promis measures: Flexibility, Frustration tolerance, positive affect, anxiety, depression, anger/irritability	Beacon	Phone app with GPS tags	Dust samples	Noise meter	Water quality samples + phone app	Survey (Healthy Homes Questionnaire)	Survey – FESM	Arbona scale	MMBI	Everyday discrimination scale - Williams et. al	Acculturation Scale for Mexican Americans	Mexican American Cultural Values Scale	single question EMA - discrimination scale	blood spot	saliva	hair sample	Hair care survey	PSQI	Fitbit	Health history questionnaire	Wearable (fitbit and actigraph)	Wearable (fitbit and bp cuff)	GPS	GPS/phone app	Phone app	Health history questionnaire	EMA - daily morning/evening	EMA- daily recall	USDA Food Security Survey	Adult and Child		TX Sprouts questionnaire - parent report/child report	Demographic survey and home needs assessment	EMA - every 2 weeks	adult and child health history	3-item assessment
Data collection schedule	Month 1	Month 2	Month 3	Month 4	Month 5	Month 6	Month 7	Month 8	Month 9	Month 10	Month 11	Month 12
MEASURE	INDOOR & OUTDOOR AIR POLLUTION	PARENTING STRESS	SALIVA	DRINKING WATER QUALITY	SOCIAL SUPPORT, PARENTING STRESS, PARENT MENTAL HEALTH	HOUSEHOLD CHAOS	EATING HABITS	GENERAL HEALTH, MENTAL HEALTH, DISCRIMINATION	GENERAL HEALTH, MENTAL HEALTH, DISCRIMINATION	DRINKING WATER QUALITY	SOCIAL SUPPORT, PARENTING STRESS, PARENT MENTAL HEALTH	HOUSEHOLD CHAOS
WORKGROUP PI	Environmental Measures Kerry	Family Measures Sarah Kate & Kaya	Biological Measures Frances	Environmental Measures Kerry	Family Measures Sarah Kate & Kaya	Family Measures Sarah Kate & Kaya	Nurtition and Safety Karla	Additional Measures	Additional Measures	Environmental Measures Kerry	Family Measures Sarah Kate & Kaya	Family Measures Sarah Kate & Kaya
WHO COMPLETES THE MEASURE	Environment (outdoor & indoor living space)	Parent/Guardian - primary	Combination - non-parent-child dyad	Environment (outdoor & indoor living space)	Parent/Guardian - primary	Parent/Guardian - primary	Dyad	Parent/Guardian	Parent/Guardian	Environment (outdoor & indoor living space)	Parent/Guardian - primary	Parent/Guardian - primary
TOOL / METHOD	Beacon	Parenting Stress Inventory, Short Form (PSI-SF English and Spanish)	saliva	Water samples	EMA	Confusion, Hubbub and Order Scale (CHAOS) and audio	TX Sprouts questionnaire - parent report/child report	EMA - every 2 weeks	EMA - every 2 weeks	Water samples	EMA	Confusion, Hubbub and Order Scale (CHAOS) and audio
	Environment (outdoor & indoor living space)	CHILD TEMPERAMENT	HEART RATE (RESTING & ACTIVE)	GENERAL HEALTH, MENTAL HEALTH, DISCRIMINATION	LANGUAGE/DEVELOPMENT ENVIRONMENT	PARENT ENGAGEMENT IN EDUCATION	FOOD INSECURITY			GENERAL HEALTH, MENTAL HEALTH, DISCRIMINATION	LANGUAGE/DEVELOPMENT ENVIRONMENT	PARENT ENGAGEMENT IN EDUCATION
	Phone app with GPS tags	Child Behavior Questionnaire (ECBQ) short form	Mental and Physical Health David and Darla	Additional Measures	Family Measures Sarah Kate & Kaya	Family Measures Sarah Kate & Kaya	Nurtition and Safety Karla			Additional Measures	Family Measures Sarah Kate & Kaya	Family Measures Sarah Kate & Kaya
		INFANT TEMPERAMENT	Adults	Parent/Guardian	Child- primary	Parent/Guardian - primary	Parent/Guardian- primary			Parent/Guardian	Child- primary	Parent/Guardian - primary
	Environment (outdoor & indoor living space)	Infant behavior questionnaire short form	bp cuff	EMA - every 2 weeks	LENA audio recording	The Parental Engagement of Families from Latino Backgrounds Questionnaire (PEFL)	USDA Food Security Survey			EMA - every 2 weeks	LENA audio recording	The Parental Engagement of Families from Latino Backgrounds Questionnaire (PEFL)
	Dust samples	CHILD BEHAVIORS / ROUTINES	PHYSICAL HEALTH		PHYSICAL ACTIVITY	CHILD BEHAVIORS / ROUTINES	HEALTH LITERACY			PHYSICAL ACTIVITY	PHYSICAL ACTIVITY	CHILD BEHAVIORS / ROUTINES
	PHYSICAL ACTIVITY	Child routines	All participants		Mental and Physical Health David and Darla	Family Measures Sarah Kate & Kaya	Additional Measures Mike			Mental and Physical Health David and Darla	Mental and Physical Health David and Darla	Family Measures Sarah Kate & Kaya
	Mental and Physical Health David and Darla	CHILD MENTAL HEALTH	height and weight using digital scale and stadiometer		Child participants (3y/o-)	Parent/Guardian-primary	Parent/Guardian			Child participants (3y/o-)	Child participants (3y/o-)	Parent/Guardian-primary
	Adult participants	NIH Promis measures: Flexibility, Frustration tolerance, positive affect, anxiety, depression, anger/irritability	GENERAL HEALTH, MENTAL HEALTH, DISCRIMINATION		Actigraphy - wearable	Child routines	3-item assessment			Actigraphy - wearable	Actigraphy - wearable	Child routines
	Wearable (fitbit)	HOME ENVIRONMENT QUALITY	Additional Measures		EVERYDAY DISCRIMINATION	RACIAL SOCIALIZATION	GENERAL HEALTH, MENTAL HEALTH, DISCRIMINATION			EVERYDAY DISCRIMINATION	EVERYDAY DISCRIMINATION	GENERAL HEALTH, MENTAL HEALTH, DISCRIMINATION
	HEART RATE (RESTING & ACTIVE)	Environmental Measures Kerry	Parent/Guardian		Experiences of People of Color Gigi, Esther	Experiences of People of Color Gigi, Esther	Additional Measures			Experiences of People of Color Gigi, Esther	Experiences of People of Color Gigi, Esther	Additional Measures
	Wearable (fitbit)	Environment (outdoor & indoor living space)	EMA - every 2 weeks		Parent/Guardian-primary	Parent/Guardian - primary	Parent/Guardian			Parent/Guardian-primary	Parent/Guardian-primary	Parent/Guardian
	MOBILTY	Survey (Healthy Homes Questionnaire)			single question EMA - discrimination scale	Survey – FESM	EMA - every 2 weeks			single question EMA - discrimination scale	single question EMA - discrimination scale	EMA - every 2 weeks
	GPS	FEAR OF DEPORTATION			SLEEP AND MOOD	MULTIDIMENSIONAL INVENTORY OF RACIAL / ETHNIC IDENTITY				SLEEP AND MOOD	SLEEP AND MOOD
	SOCIAL DENSITY	Experiences of People of Color Gigi, Esther			Mental and Physical Health David and Darla	Experiences of People of Color Gigi, Esther				Mental and Physical Health David and Darla	Mental and Physical Health David and Darla
	GPS/phone app	Parent/Guardian- primary			Parent/Guardian	Parent/Guardian- primary				Parent/Guardian	Parent/Guardian
	SCREEN TIME	Arbona scale			EMA - daily morning/evening	MMBI				EMA - daily morning/evening	EMA - daily morning/evening
	Phone app	EXPERIENCES OF DISCRIMINATION			PHYSICAL ACTIVITY	GENERAL HEALTH, MENTAL HEALTH, DISCRIMINATION				PHYSICAL ACTIVITY	PHYSICAL ACTIVITY
	SLEEP DIRECT MEASURE	Everyday discrimination scale - Williams et. al			Parent/Guardian child report	Additional Measures				Parent/Guardian child report	Parent/Guardian child report
	Mental and Physical Health David and Darla	ACCULTURATION			EMA- daily recall	Parent/Guardian				EMA- daily recall	EMA- daily recall
	Fitbit	Acculturation Scale for Mexican Americans			GENERAL HEALTH, MENTAL HEALTH, DISCRIMINATION	EMA - every 2 weeks				GENERAL HEALTH, MENTAL HEALTH, DISCRIMINATION	GENERAL HEALTH, MENTAL HEALTH, DISCRIMINATION
	BASIC NEEDS ASSESSMENT	SLEEP QUALITY SURVEY			Additional Measures					Additional Measures	Additional Measures
	People's Community Clinic Questionnaire	Mental and Physical Health David and Darla			Parent/Guardian					Parent/Guardian	Parent/Guardian
	GENERAL HEALTH, MENTAL HEALTH, DISCRIMINATION	Dyad			EMA - every 2 weeks					EMA - every 2 weeks	EMA - every 2 weeks
	Additional Measures	PSQI
	Parent/Guardian	HEIGHT & WEIGHT
	EMA - every 2 weeks	Mental and Physical Health David and Darla
		Dyad
		Health history questionnaire
		PHYSICAL ACTIVITY - SELF REPORT
		Dyad
		Health history questionnaire
		DEMOGRAPHICS
		Additional Measures
		Demographic survey
		GENERAL HEALTH, MENTAL HEALTH, DISCRIMINATION
		Additional Measures
		Parent/Guardian
		EMA - every 2 weeks

## Sheet: Measures timeline (Year 1) 
Data collection schedule	Month 1	Month 2	Month 3	Month 4	Month 5	Month 6	Month 7	Month 8	Month 9	Month 10	Month 11	Month 12
MEASURE	INDOOR & OUTDOOR AIR POLLUTION	PARENTING STRESS: Parent/guardian	SALIVA: Combination non-parent-child dyad	DRINKING WATER QUALITY	SOCIAL SUPPORT, PARENTING STRESS, PARENT MENTAL HEALTH: Parent/guardian	HOUSEHOLD CHAOS: Parent/guardian	EATING HABITS: Dyad	GENERAL HEALTH, MENTAL HEALTH, DISCRIMINATION: Parent/guardian	GENERAL HEALTH, MENTAL HEALTH, DISCRIMINATION: Parent/guardian	DRINKING WATER QUALITY	SOCIAL SUPPORT, PARENTING STRESS, PARENT MENTAL HEALTH: Parent/guardian	HOUSEHOLD CHAOS: Parent/guardian
WHO COMPLETES THE MEASURE	Environment (outdoor & indoor living space)	Parenting Stress Inventory, Short Form (PSI-SF English and Spanish)	saliva	Environment (outdoor & indoor living space)	EMA	Confusion, Hubbub and Order Scale (CHAOS) and audio	TX Sprouts questionnaire - parent report/child report	EMA - every 2 weeks	EMA - every 2 weeks	Environment (outdoor & indoor living space)	EMA	Confusion, Hubbub and Order Scale (CHAOS) and audio
TOOL / METHOD	Beacon	CHILD TEMPERAMENT	HEART RATE (RESTING & ACTIVE): Adults	Water samples	LANGUAGE/DEVELOPMENT ENVIRONMENT: Child	PARENT ENGAGEMENT IN EDUCATION: Parent/guardian	FOOD INSECURITY: Parent/guardian			Water samples	LANGUAGE/DEVELOPMENT ENVIRONMENT: Child	CHILD BEHAVIORS / ROUTINES: Parent/guardian
	Environment (outdoor & indoor living space)	Child Behavior Questionnaire (ECBQ) short form	bp cuff	GENERAL HEALTH, MENTAL HEALTH, DISCRIMINATION: Parent/guardian	LENA audio recording	The Parental Engagement of Families from Latino Backgrounds Questionnaire (PEFL)	USDA Food Security Survey			GENERAL HEALTH, MENTAL HEALTH, DISCRIMINATION: Parent/Guardian	LENA audio recording	Child routines
Environmental Measures: Kerry	Phone app with GPS tags	INFANT TEMPERAMENT	PHYSICAL HEALTH	EMA - every 2 weeks	PHYSICAL ACTIVITY: Child participants 3yo and older	CHILD BEHAVIORS / ROUTINES: Parent/guardian	HEALTH LITERACY: Parent/guardian			EMA - every 2 weeks	PHYSICAL ACTIVITY: Children 3yo & under	GENERAL HEALTH, MENTAL HEALTH, DISCRIMINATION: Parent/guardian
Family Measures: Sarah Kate & Kaya		Infant behavior questionnaire short form	height and weight using digital scale and stadiometer		Actigraphy - wearable	Child routines	3-item assessment				Actigraphy - wearable	EMA - every 2 weeks
Biological Measures: Frances	Environment (outdoor & indoor living space)	CHILD BEHAVIORS / ROUTINES	GENERAL HEALTH, MENTAL HEALTH, DISCRIMINATION: Parent/guardian		EVERYDAY DISCRIMINATION: Parent/guardian	RACIAL SOCIALIZATION: Parent/guardian	GENERAL HEALTH, MENTAL HEALTH, DISCRIMINATION: Parent/guardian				EVERYDAY DISCRIMINATION: Parent/guardian
Nurtition and Safety: Karla	Dust samples	Child routines	EMA - every 2 weeks		single question EMA - discrimination scale	Survey – FESM	EMA - every 2 weeks				single question EMA - discrimination scale
Additional Measures: Karla, Mike, general	PHYSICAL ACTIVITY (Adults)	CHILD MENTAL HEALTH			SLEEP AND MOOD: Parent/guardian	MULTIDIMENSIONAL INVENTORY OF RACIAL / ETHNIC IDENTITY: Parent/guardian	Environment (outdoor & indoor living space)				SLEEP AND MOOD: Parent/guardian
Mental and Physical Health David and Darla	Wearable (fitbit)	NIH Promis measures: Flexibility, Frustration tolerance, positive affect, anxiety, depression, anger/irritability			EMA - daily morning/evening	MMBI	Dust samples				EMA - daily morning/evening
Experiences of People of Color Gigi, Esther	HEART RATE (RESTING & ACTIVE)	HOME ENVIRONMENT QUALITY			PHYSICAL ACTIVITY: Parent/guardian child report	GENERAL HEALTH, MENTAL HEALTH, DISCRIMINATION: Parent/guardian					PHYSICAL ACTIVITY: Parent/guardian child report
	Wearable (fitbit)	Environment (outdoor & indoor living space)			EMA- daily recall	EMA - every 2 weeks					EMA- daily recall
	MOBILTY	Survey (Healthy Homes Questionnaire)			GENERAL HEALTH, MENTAL HEALTH, DISCRIMINATION: Parent/guardian						GENERAL HEALTH, MENTAL HEALTH, DISCRIMINATION: Parent/guardian
	GPS	FEAR OF DEPORTATION: Parent/guardian			EMA - every 2 weeks						EMA - every 2 weeks
	SOCIAL DENSITY	Arbona scale
	GPS/phone app	EXPERIENCES OF DISCRIMINATION
	SCREEN TIME	Everyday discrimination scale - Williams et. al
	Phone app	ACCULTURATION
	SLEEP DIRECT MEASURE	Acculturation Scale for Mexican Americans
	Fitbit	SLEEP QUALITY SURVEY: Dyad
	GENERAL HEALTH, MENTAL HEALTH, DISCRIMINATION: Parent/Guardian	PSQI
	EMA - every 2 weeks	HEIGHT & WEIGHT: Dyad
	BASIC NEEDS ASSESSMENT	Health history questionnaire
	People's Community Clinic Questionnaire	PHYSICAL ACTIVITY - SELF REPORT: Dyad
		Health history questionnaire
		DEMOGRAPHICS
		Demographic survey
		GENERAL HEALTH, MENTAL HEALTH, DISCRIMINATION: Parent/Guardian
		EMA - every 2 weeks
