# Supplementary material for: Strategies to Implement a Community-Based, Longitudinal Cohort Study: The Whole Communities-Whole Health Case Study
Source: JMIR Form Res. 2024 Dec 5;8:e60368. doi: 10.2196/60368 (PMC11659690; doi:10.2196/60368)
Supplement: Multimedia Appendix 4 [file formative_v8i1e60368_app4.xlsx]

## Sheet: Sheet1
Data Element (factor or construct)	Who is completing the measure?	Preferred Measure	Collection Method	Measure timing	Measure frequency
Family Measures
Parenting behaviors	Parent/Guardian - primary	Parenting Practices Scale (PPS)	Mobile app survey	Month 2	Annual
Parenting stress	Parent/Guardian - primary	Parenting Stress Inventory, Short Form (PSI-SF English and Spanish)	Mobile app survey	Month 2	Annual
Parent engagement in education	Parent/Guardian - primary	The Parental Engagement of Families from Latino Backgrounds Questionnaire (PEFL)	Mobile app survey	Month 6	Annual
Social support	Parent/Guardian - primary	EMA "General Health and Wellbeing" - includes single-item perceived social support	Mobile app survey	Monthly	every 2-weeks
Child mental health/social emotional regulation/externalizing behaviors	Parent/Guardian - primary	NIH PROMIS Measures (Emotional Distress - Anger/Irritability, Anxiety, Depressive symptoms, Positive Affect, Self-regulation-Flexibility, Frustration tolerance)	Mobile app survey	Month 2, 6	Bi-annual
Household chaos	Parent/Guardian - primary	Confusion, Hubbub and Order Scale (CHAOS) and audio	Mobile app survey	Month 6, 12	Bi-annual
Child Routines	Parent/Guardian - primary	Child routines	Mobile app survey	Month 2, 6, 12	Tri-annual
Temperament	Parent/Guardian-primary	ECBQ – VSF, ICBQ-VSF	Mobile app survey	Month 2	Annual
Child behavior	Primary Child up to 36 months	LENA audio device recording 24 hour recording minimum	Audio device	Month 5, 11	every 6 months
Child behavior	Parent/Guardian-primary	EMA - daily delivery in the evening for 7 days during LENA use	Mobile app survey	Month 5, 11	Bi-annual
Child mental health	Parent/Guardian-primary	Pre-school child anxiety scale	Mobile app survey	Month 2	Annual
Environmental Measures and Sensors
Indoor and outdoor air pollution and odor	Environment (outdoor & indoor living space)	Beacon + phone app	More than one method	Month 1, 7	Bi-annual
Microbiome and toxins - home	Environment (outdoor & indoor living space)	Dust samples	More than one method	Month 1, 7	Bi-annual
Toxins - personal exposure	Environment (outdoor & indoor living space)	Wearable band	Wearable	N/A	N/A
Indoor and outdoor noise	Environment (outdoor & indoor living space)	Noise meter	Sensor	Month 1, 7	Bi-annual
Drinking water quality	Environment (outdoor & indoor living space)	Water quality samples + phone app	More than one method	Month 4, 10	Bi-annual
Home environment quality	Environment (outdoor & indoor living space)	Survey (Healthy Homes Questionnaire )	Mobile app survey	Month 2	Baseline only (unless they move to a new home or location)
Drinking water quality	Parent/Guardian-primary	Water quality survey - developed by Kerry Kinney/Evan Williams	Mobile app survey	Month 2 and/or at time of sample collection	Annual
Experiences of People of Color
Racial socialization	Parent/Guardian-primary, secondary	Survey – FESM	Mobile app survey	Month 6	Annual
Fear of Deportation	Parent/Guardian-primary, secondary	Arbona scale	Mobile app survey	Month 2	Annual
Racial and Ethnic Identity	Parent/Guardian-primary, secondary	Multidimensional Model of Black Identity (adapted)	Mobile app survey	Month 6	Baseline only
Experiences of discrimination	Parent/Guardian-primary, secondary	Discrimination scale	Mobile app survey	Month 2	Annual
Self-reported ethnic identity	Parent/Guardian-primary, secondary	Demographic Survey	Mobile app survey	Month 2	Annual
Mexican American Cultural Values	Parent/Guardian-primary, secondary	Mexican American Cultural Values	Mobile app survey	Month 6	Annual
Parent-Child Acculturation scale	Parent/Guardian-primary, secondary	Parent-Child Acculturation scale	Mobile app survey	Month 2	Annual
Biological Measures
Biology	Combination - non-parent-child dyad	blood spot	Clinic or lab visit	N/A	N/A
Biology	Combination - non-parent-child dyad	saliva	Household pick-up or mailing	Month 3	Annual
Biology	Combination - non-parent-child dyad	hair sample	Household pick-up or mailing	N/A	N/A
Biology	Combination - non-parent-child dyad	skin swab	Household pick-up or mailing	N/A	N/A
Biology	Combination - non-parent-child dyad	exposome (TBD)	Household pick-up or mailing	N/A	N/A
Biology	Combination - non-parent-child dyad	Hair questionnaire	Mobile app survey	N/A	N/A
Mental and Physical Health
Sleep quality survey	Dyad	PSQI	Mobile app survey	Month 2	Annual
Height and Weight	Dyad	Stadiometer and digital scale recorded in hornsense app survey	In-person visit	Month 3	Annual
Child physical activity	All enrolled children 37 months and up	Accelerometer	Wearable	Month 5, 11	Bi-annual
Adult physical activity	All enrolled adults	Wearable (fitbit and actigraph) (2-week continous use)	Wearable	Month 2, 5, 7, 11	Four times a year
Heart rate (resting and active)	Dyad	Wearable (fitbit)	Wearable	Month 2, 5, 7, 11	Four times a year
Heart rate (resting)	All enrolled adults	Digital BP cuff	In-person visit	Month 3	Annual
Mobility	Parent/Guardian - primary	GPS	Sensor in mobile app	Continuous	Continuous
Social density	Parent/Guardian - primary	GPS/phone app	Sensor in mobile app	Continuous	Continuous
Screen time	Parent/Guardian - primary	Phone app	Sensor in mobile app	Continuous	Continuous
Mental Health: Anxiety, Depression, Mania	All enrolled adults	MASQ-61	Mobile app survey	Month 2	Annual
Sleep and mood	Parent/Guardian-primary	EMA- daily delivering in the morning and evening for 7 days in line with device use	Mobile app survey	Month 5, 11	Bi-annual
Developmental milestones	All enrolled children	CDC milestones	Mobile app survey	Month 5, 11	Bi-annual
Child physical activity	All enrolled children using accelerometer devices	EMA - daily delivery in the morning for 7 days in line with device use	Mobile app survey	Month 5, 11	Bi-annual
Parenting stress, anxiety, depression	All enrolled adults	EMA "General Health and Wellbeing"	Mobile app survey	Monthly	every 2-weeks
Personality	All enrolled adults	Big Five Inventory - 2 - Short Form	Mobile app survey	Month 2	Annual
Nutrition and Safety
Food insecurity	Parent/Guardian-primary	USDA Food Security Survey (3-stage design)	Mobile app survey	Month 7	Annual
Nutrition	Parent/Guardian-primary	24-recall	ASA-24	N/A	N/A
Nutrition	Parent/Guardian-primary	Block food frequency questionnaire	Mobile app survey	N/A	N/A
Nutrition	Parent/Guardian-primary	TX Sprouts Parent and child eating habits	Mobile app survey	Month 7	Annual
Health records	All enrolled adults and all enrolled children	Medical records	Secondary data	TBD	TBD
Health literacy tool	Parent/Guardian - primary	3-item health literacy survey	Mobile app survey	Month 7	Annual
Austin Regional Clinic health surveys	Combination - non-parent-child dyad	Health History Questionnaire (1 for adults, 1 for primary child)	Mobile app survey	Month 2	Annual
Demographics/Community
Demographic data	Parent/Guardian-primary	Demographic Survey (WCWH adapted) "About you and your family"	Mobile app survey	Month 2	Annual
Social determinants of health	Parent/Guardian-primary	People's Community Clinic Questionnaire - "Home Assessment"	Mobile app survey	Month 1	Baseline only
Basic Needs Assessment	Parent/Guardian-primary	People's Community Clinic Questionnaire - "Home Assessment"	Mobile app survey	Month 1	Baseline only
Household information (DOB, Biological Sex, Parent relationship to child)	Parent/Guardian-primary completes on behalf of children and adults	WCWH developed questionnaire - "Household Information"	Mobile app survey	Month 1	Baseline only
Updated demographic data	Parent/Guardian-primary	Demographic Survey (WCWH adapted) - Part 2 "About you and your family - part 2"	Mobile app survey	Month 2	Annual after year 1
Ecological Momentary Assessments
Child physical activity	Parent/Guardian-primary	EMA delivered through mobile app	Mobile app survey	Month 5, 11	Daily, 7-days
Family and parenting	Parent/Guardian-primary	EMA delivered through mobile app	Mobile app survey	Month 5, 11	Daily, 7-days
Discrimination	Parent/Guardian-primary	EMA delivered through mobile app	Mobile app survey	Month 5, 11	Daily, 7-days
Sleep and mood - morning	Parent/Guardian-primary	EMA delivered through mobile app	Mobile app survey	Month 5, 11	Daily, 7-days
Mood-evening	Parent/Guardian-primary	EMA delivered through mobile app	Mobile app survey	Month 5, 11	Daily, 7-days
General Health and wellbeing	All enrolled adults	EMA delivered through mobile app	Mobile app survey	Monthly	every 2-weeks
